# Supplementary material for: Avian Oropharyngeal Trichomonosis: Treatment, Failures and Alternatives, a Systematic Review
Source: Microorganisms. 2022 Nov 19;10(11):2297. doi: 10.3390/microorganisms10112297 (PMC9695476; doi:10.3390/microorganisms10112297)
Supplement: Supplementary file 1 [file microorganisms-10-02297-s001.zip]

Archive with 1 entries (1 files):
- microorganisms-2006071-supplementary.xlsx
