# Supplementary material for: Avian Oropharyngeal Trichomonosis: Treatment, Failures and Alternatives, a Systematic Review
Source: Microorganisms. 2022 Nov 19;10(11):2297. doi: 10.3390/microorganisms10112297 (PMC9695476; doi:10.3390/microorganisms10112297)
Supplement: Supplementary file 1 [file microorganisms-10-02297-s001.zip › microorganisms-2006071-supplementary.xlsx]

## Sheet: Tgallinae Treatments
Table S1. T. gallinae treatment
ARTICULO	CLINICAL SIGNS	SPECIES	TYPE OF INFECTION	TREATMENT	DOSE	SUCCESS RATE	SIDE EFFECTS
Jaquette et al., 1948		Pigeons (Columba livia)	Natural & subclinical infections	Copper sulfate	Adults (10-22months age) 100 mg/100 cc/day	88.2%	Depression, loss of weight, Probably some liver damage at higher doses
					Pigeons (7-10 months), 35 mg/cc, 87 days	85.7%
Stabler & Mellentin 1953		Pigeons (Columba livia)	Naturally and chronically infected. 81 controls infected with Jone´s Barn (93.8% mortality in 8.4 days average) and 3 with Mirza strains (66.6% mortality)	ANT - Enheptine (2-amino-5-nitrothiazole)	9-14 mg/kg/d x 10d, (n=2)	0.5	No
			Naturally and chronically infected		18-28 mg/kg/d x 7d (n=7)	1	No
			Experimentally infected with Mirza strain		18-28 mg/kg/d x 7d (n=5)	1	No
			Experimentally infected with Jones´ Barn strain		18-28 mg/kg/d x 7d (n=25)	100% (13/33 neg at 24h, all negative at 8 days)	No
					40-45 mg/kg/d x 7d (n=3)	100%, including 1 previously refractary at 10 mg/kg/d, 10d	No
					90-280 mg/kg/d x 7d, (n=6)	1	Yes, 83.3% mortality (difficulty in standing & twisting movements of the head)
			Experimentally infected (n=2)	Auremycin	140 mg/kg, 3 d. Preinfection & daily after infection for 5 & 6d. Until death of trichomonosis	0	Dead of trichomonosis
			Experimentally infected (n=2)	Nitrophenide (Megasul)	112 mg/kg, 3 d. Preinfection & 140mg/kg daily after infection for 4 & 5d. Until death of trichomonosis	0	Dead of trichomonosis
			Naturally infected	Cutter preparation -PSSS- (crystalline potassium penicilline+sulfadiazine, sulfamerazine, sulfamethazine)	62.500-1.000.000 U/6h, 4 doses (n=5)	0.2	No
			Experimentally infected (n=2)		250.000 U/6h, 4 doses, 1 d. Pre-infection & 250.000 U/6h, 4 doses, 5 days post infection (n=2)	0%, died of trichomonosis in 8 & 9 days
Samberg y Bornstein 1955		In vitro	Natural, in vitro	DISINFECTANTS. 10% "Ama" (alcohol ethyl), 0.2% Chloramine, 0.03% formalin, 1% "hexalon" (Fowler´s solution) , 2% lysol, 0.05% sodium hydroxide
				TRICHOMONASTATIC at high dilutions (1:10.000-50.000): brilliant green, chinosol, trypoflavin
				FOR TREATMENT: 0.1% copper sulfate, 0.5% hydrochloric acid, 10% lugol´s solution, 0.02% mercuric chloride (sublimate)
				NON-EFFECTIVE: streptomycin (200 mg/ml), penicillin (100.000 u/ml), sheltox (insecticide), sodim bicarbonate 2%, kerosene 10%, DDT 10%
				OHTERS, SLIGHTLY ACTIVE: sulphamethazine sodium, sodium perborate, silver nitrate, potassium dichromate, potassium permanganate, methylene blue, lysol, Ipecacuanha extract, hydrogen peroxid, argyrol
Stabler, 1957		Pigeons (Columba livia)	Natural (chronic carriers)	Furazolidone	50, 100 & 200 mg/d/bird, 7d (n=6, 2/dose)	1	convulsions, weight loss & death (83.3%)
			Natural (chronic carriers)		35 mg/d/bird, 7d (n=10)	80% at 25 days post treatment (dpt)	5 died of convulsion, 4 toxocity, 1 normal
			Natural (chronic carriers)		25 mg/d/bird	100% at 19 dpt	2 pigeons midly ill (none death)
			Natural (chronic carriers)		10mg/d/bird, 7d	25% at 13 dpt	none apparently
			Experimental (Jones Barn)	Furazolidone	10mg/d/bird, 7d (n=9 + 6 controls died of trichomonosis in 5.5 days)	1/9 effective (1 death in convulsions, 2 death of trichomonosis, 6 survied, only 1 free of Trichomonas)	1/9 death in convulsions
Fritzsche, 1955	None	Pigeons (Columba livia)	Natural infection	Osmarion B	1:70, 8 days	0.15	No
			Natural infection	Enheptin	500 mg/pigeon (n=5)	1	vomit, do not mourn for 2 days
			Natural infection	Enheptin	150 mg in aqueous solution (n=7)	100% 6 days later. 28 days later pigeons were naturally reinfected, trated, and all but one negative. For animals strongly infected, the treatment was repeated three times
	Yes, oropharyngeal caseous lesions in youngs		Natural infection	Enheptin (n=22 adults+12 juveniles)	150 mg	80% global, all the old pigeons and 1 young were still positive 4 days later. Treated, then 14 days later
		-	in vitro	Enheptin	0.2% 0.1% 0.05% & 0.025%	Effective at 15 h, trichomonads non movile
		Pigeons (Columba livia)	Natural infection (n=2 old)	Enheptin	0.125% Aquous solution (equal to 20 mg/bird/day), 6 days in drinking water	1
			Natural infection (n=29)	Enheptin	0.125% Aquous solution (equal to 20 mg/bird/day), 6 days in drinking water	100% 3 days after treatment, & 2 months after treatment
			n=61	Enheptin	0.125% Aquous solution (equal to 20 mg/bird/day), 6 days in drinking water	100% 2 d, & 1 month after treatment
			n=68	Enheptin	0.125% Aquous solution (equal to 20 mg/bird/day), 9 days in drinking water	100% 5 days after treatment
			n=27	Enheptin	0.125% Aquous solution (equal to 20 mg/bird/day), 9 days in drinking water	100% 5 days after treatment	Wobling and vomits in 4 pigeons
			n=30	Enheptin	0.125% Aquous solution (equal to 20 mg/bird/day), 8 days in drinking water	86.7% 5 days after treatment (4 old pigeons were +. Treatment repeated and all were negatives
			3 pairs with chicks	Enheptin	0.125% Aquous solution (equal to 20 mg/bird/day), 6 days in drinking water	100% even 6 weeks later
			reinfected from treatment solid	Enheptin	0.125% Aquous solution (equal to 20 mg/bird/day), 6 days in drinking water	8 adults free and 1 young feeded byt their parents positive
			n=6, natural + experimental infection	Enheptin	0.125% Aquous solution (equal to 20 mg/bird/day), 6 days in drinking water	100% even 3 months later
Stabler et al., 1958		Pigeons (Columba livia)	Experimental infection (Jones´ Barn strain). All controls died of trichomonosis (n=28). Treated n=61 in total)	ANT - Enheptine (2-amino-5-nitrothiazole)	10 mg/bird/day, 7 days (n=18)	77.8%	No
					20 mg/bird/day, 7 days (n=14)	92.9%	No
					30 mg/bird/day, 7 days	83.3%	No
					30 mg/bird/day, 14 days	1	No
Devos et al., 1965		Pigeons (Columba livia)	Natural infection n=5 in individual cages & n= 10 in a loft	Metronidazole pill	25 mg/bird	100% at days 1, 2 & 8, 80% at day 11, 60% at day 14	No
			n=5 in individual cages & n= 10 in a loft	Dimetridazole pill	24 mg/bird	80% at day 1, 100% at days 2, 8 & 11, 80% at day 14	No
			n=5 in individual cages & n= 10 in a loft	Emheptin pill	100 mg/bird	100% at days 1 &2, 60% at day 8, 20% at day 11, 0% at day 14	No
			Natural infection n= 10 in a loft	Metronidazole pill	25 mg/bird	70% at week1, 20% at week2, 0% at weeks 3 & 4	No
			n= 10 in a loft	Dimetridazole pill	24 mg/bird	100% at week 1, 70% at week 2, 60% at week 3, 50% at week 4	No
			n= 10 in a loft	Emheptin pill	100 mg/bird	70% at week 1, 10% at week 2, 0% at weeks 3 & 4	No
			n=10	Metronidazole	0.1% drinking water	100% weeks 1 & 2, 90% at week 3, 50% at week 4, 60% at week 5, 20% at week 6	No
			n=10	Dimetridazole	(40%) 0.125% drinking water	100% at weeks 1-4, 90% at week 5, 60% at week 6	No
			m=10	Enheptin	0.1% drinking water	100% at weeks 1 & 2, 50% at week 3, 40% at week4, 50% at week 5, 40% at week 6	No
McLoughlin, 1966	None	Pigeons (Columba livia)	Natural infection (n=32)	Dimetridazole	50 mg/kg, 5 days	100% 3 & 5 days after treatment	No
	None		Natural infection (n=10)	Metronidazole	50 mg/kg, 5 days	100% 3 & 5 days after treatment	No
	None		Natural infection (n=10)	Nihydrazone	50 mg/kg, 5 days	40% 3 & 5 days after treatment	Toxic (3/10 died)
	None		Natural infection (n=41)	Dimetridazole	0.05% in drinking water, 3-6 days	100% 3 & 5 days after treatment	Temporary ataxia (24h) if administered 6 days (2/17)
	8 birds died of trichomonosis before treatment		Experimental infection (virulent local strain) (n=10)	Dimetridazole	0.05% in drinking water, 6 days	100% 3 & 5 days after treatment	No
	None		Experimental infection (non-pathogenic local strain) (n=10)	Dimetridazole	0.05% drinking water, 3 days	100% 3 & 5 days after treatment	No
Retig et al., 1978	Flying erratic, distress, shock, prostrate, crop distended, yellowish small lesion (1x2mm)	Bald eagle (Haliaeetus leucocephalus)	Natural	Dimetridazole	47 mg/kg, day 1 & day 8	Yes, negative at day 9 and released
Salen, 1980				Quinolones
Stone et al., 1981	Debilitated adult, oropharyngeal lesions, bloody saliva	Bald eagle (Haliaeetus leucocephalus)	Natural infection (n=1)	Dimetridazole	375 mg, days 1, 4 & 5 (adult debilitated)	Effective day 10, Not effective day 1	None
	Inmature, weak emaciated, oropharyngeal lesions	Bald eagle (Haliaeetus leucocephalus)	Natural infection (n=1)	Dimetridazole	500 mg day 1 & 2, 250 mg day 4	Effective at day 10	None
Panygraphy et al., 1982	Loss of weight, difficulty in breathing and swallowing, caseous lesions at oropharynx	Pigeons (Columba livia)	Natural infection (19 birds from 12 flocks)	Dimetridazole or metronidazole	50 mg/kg/d, 5days	Effective	None reported
				Dimetridazole	0.05% in drinking water , 5 days	Effective	None reported
Baker, 1986	Vomiting, retching movements, emaciation	Budgerigars (Melopsittacus undulatus)		Dimetridazole	0,05 mg/g bird, dringking water, 7 days	most eliminate clinical signs, emaciated birds died	No
Kucera et al., 1988		Pigeons (Columba livia)		Ornidazole	Drinking water 500 mg/l, 3 days (n=2)	Effective	No
					In Water: 0.625 mg /bird/day, 3d (n=2)	Not effective (1,3 & 7 days)	No
					In water: 1.25 mg/bird, 3 days (n=2)	Not effective (1,3 & 7 days)	No
					In water: 2.5 mg/bird, 3 days (n=2)	Effective at days 3 & 7, not effictive at day 1	No
					In water; 5 mg/bird, 3 days (n=1)	Effective (1,3 & 7 days)	No
					Solid: 0.625 mg/bird, 3 days	Not effective (1,2, 3, 7 & 17 days)	No
					Solid: 1.25 mg/bird, 3 days	Not effective (1,2, 3, 7 & 17 days)	No
					Solid: 1.25 mg/bird, 3 days	Not effective (1, & 17 days), effective at days 2,3 & 4	No
					Solid: 5 mg/bird, 3 days	Not effective (1,2, 3, 7 & 17 days)	No
					Solid: 10 mg/bird, 3 days	Effective (1,2, 3, 7 & 17 days)	No
					Solid-tablet: 10 mg/bird, 3 days	Not effective (1, 7 & 17 days), Effective (2 & 3 days)	No
					Solid-tablet: 20 mg/bird, 3 days	Effective (1,2, 3, 7 & 17 days)	No
					Solid-tablet: 40 mg/bird, 3 days	Effective (1,2, 3, 7 & 17 days)	No
					Solid 40 mg/kg pv, 3 days	Optimum	No
Samour et al., 1995	Oral, nasal lesions, sometimes organs affected	Falcons, several species	Natural	Metronidazole	50 mg/kg, 5-7days
	Same, + infraorbital sinuses affected			Metronidazole + dimetridazole	50 mg/kg, 5-7days + dimetridazol 5% injectable 0,25 ml in infraorbital sinus, 3 days
Ingehlbrecht et al., 1996		Pigeons (Columba livia)	Experimental infection 13000 trof in 2 ml	Dimetridazole	0		Not reported
					200 mg/L, 25 ml x twice /d, 5 days	neg day 3, 1/6 pos. at day 15	Not reported
					300 mg/L, 25 ml twice/d, 5 days	neg day 3, 2/6 pos. at day 15	Not reported
					400 mg/L, 25 ml twice /d, 5 days	neg day 3, neg. at day 15	Not reported
					400 mg/L, 25 ml twice /d 3 days		Not reported
					400 mg/L, 25 ml twice/d, 4 days		Not reported
					1 tablet / day, 2 days (20 mg/d/bird)	Partially effective (2/6 still pos. T. gallinae)	Not reported
Gravendrich et al., 1997	Apparently healthy	Pigeons (Columba livia)	Natural infection	Dimetridazole	5 days, 25mg/d oral capsule	100%, 1 month later	No
					1 day, 25mg/d oral capsule	No efficacy at 14 days after 1 dose
			In vitro		in vitro, 4 isolates, 50 mg/ml, 30, 15, 7.5, 5, 3.75, 0.5 mg/ml	MIC 7.5 mg/ml (all negatives, at 5 mg/ml light positives)
Aydın et al., 2000		Pigeons (Columba livia)	Natural infection	Metronidazole	10 mg/kg	100% days 3, 7 & 14 post treatment
				Carnidazole	10 mg/kg	87.5% at days 3, 7 & 14 post treatment
Höffle et al., 2004	Fibrinonecrotic lesions upper orpharynx (other organs affected)	Wood pigeon (Columba palumbus)	Natural outbreaks, 2 peaks, january and april, treated (2,600 deaths, 6 clinic and laboratory examen, 2 +T. gallinae)	Dimetridazole	200 ppm /10d in Game bird feeders	Mortality ceased	Not known (suggest possibly toxic and neurotoxic for birds with 2 ref)
Hegemann et al., 2004	5 chicks, 4 severely affected	Sparrowhawk (Accipiter nissus), 5 chicks, 2 males y 3 females)	Natural (outbreak)	Carnidazole	Not especified	1 dead 1 disapeared, the ohter 2 cured	No
Swinnerton et al., 2005	Mucous & putrid smell from the gape. Yellow caseous lesions at oropharynx, weight loss, lethargy	Pink pigeon (Columba mayeri). Adults and juveniles	Natural infection	Carnidazole	10 mg/bird, 1 dose	Effective in short term	Not reported
		Pink pigeon (Columba mayeri). Squabs	Natural infection	Carnidazole	5 mg/ bird, alternate dose until clinical signs ceased	Effective in short term	Not reported
		Pink pigeon (Columba mayeri). Older squabs	Natural infection	Carnidazole	10 mg/ bird, every 2-4 days until fledged	Effective in short term	Not reported
		Pink pigeon (Columba mayeri). Reintroduced	Natural infection	Ronidazole	Drinking water	Variable attendance at drinking station	Not reported
		Pink pigeon (Columba mayeri). Reintroduced	Natural infection	Carnidazole	Drinking water	Variable attendance at drinking station (less acceptable than ronidazole in drinking water)	Not reported
Gawel et al., 2007		Pigeons (Columba livia)	Experimental (6 groups of 24 pigeons, T gallinae 48 h culture)	nifursol 50% (control 20% metronidazole 3g/l water)	150, 300, 600 & 1200 mg/kg food, 4 weeks	Efficient at 600-1200 mg/kg food (similar to metronidazole in water, 3rd week)	No
Anderson et al., 2010	Ocular & nasal discharge, weak, thin, dehydrated, oropharyngeal lesions	House finches (Carpodacus mexicanus)	Natural	Carnidazole	20-30 mg/kg/d, 5 days	Depens on early treatment	No reported
Kelly-Clark et al., 2013	No	Bald eagle (Haliaeetus leucocephalus)	Natural	Metronidazole	50 mg/kg p.o./12h, 5d
Ionita et al., 2016	Apathy, anorexia, polydipsia, greenish diarrhea	Pigeons (Columba livia)	Natural (outbreak) (15 adults and 10 squabs)	Carnidazole	10 mg/ adult & 5mg/squab, 1 dose	adults 100% cure, 6/10 squabs died of trichomonosis at 72h	No
Mirzaei et al., 2016	Pendulum crop, inappetence, loppy wings, yellow necrotic mass in crop and oral cavity (turkeys), necrotic yellow foci in oropharyns and liver (pigeons)	Pigeons (treated) & Turkeys (treated)	Natural outbreaks, 2 peaks, january and april, treated (2,600 deaths, 6 clinic and laboratory examen, 2 +T. gallinae)	Metronidazole	30ml/L, drinking water, 7-10 d	Effective in pigeons
Kurtdede et al., 2017	Listless, difficult in closing mouth, necrotic matherial in oropharynx	Pigeons (Columba livia)	Natural infection (squabs)	metronidazole + oxitetraciclina	40-60 mg/kg, 5-6 days	80% sucess, two death in day 2 of treatment
Zadravec et al., 2017	Weak, lethargy, dead in few days (chikcs 7-14 days old 100%died). Adults vomiting, emaciation and some died rapidly (thick oropharingeal mucosa & ulceras)	Canary (Serinus canaria)	Natural	Metronidazole drinking water	200 mg/l, 5 days	Partially effective for 1 month	No
				Metronidazole individual	20 mg/kg/d, 5 days	Effective for 30 months	No
Martinez-Herrero et al., 2019	Emaciated, weak, depressed	Cinereous vulture (Aegypius monachus)	Natural	Metronidazole	50mg/kg, 5 days (repeated twice)	Partially effective 1 treatment, effective two treatments	No
Hochleithner et al., 2021	YES. 38.39% + toTG in crop wash, n=5256 analyzed). 9.8% budguerigars + to T. gallinae showed typical clinical signs: weight loss, anorexia loss of apetite, vomiting. 31.9% TG+ showed unspecific clinical signs (mild weight loss, behaviour not normal & other infections chlamidia, coli, ascaridia...)	Budgerigars (Melopsittacus undulatus)		Metronidazole	30 mg/kg, 10 d	82% of unspecific clinical signs & 85% of ill birds	NO
Tabari et al., 2021	Not described	Pigeons (Columba livia), 12 healthy & T. gallinae infected	Experimental (n=12 T. gallinae infected & 12 healthy)	Metronidazole	25 mg/kg i.v.
					25 mg/kg/day, 5 days	Effective

## Sheet: T. gallinae Resistance
Table S2. Resistance nitroimidazoles
ARTICLE	TYPE OF ASSAY	EFFICACY MEASURE	REFERENCE DRUG	RESISTANCE LIMIT (µg/ml)	IN VIVO DOSE (mg/kg)	MIC/LC50 24h	TRICHOMONASTATIC/TRICHOMONACIDE
Lumeij 1990	Treatment of infected birds	Treatment succes	Dimetridazole		1 g/l, drinking water, 5 d
		Treatment succes	Ronidazole		4 gr/l, drinking water, 12 d
		Treatment succes	Carnidazole		10 mg/pigeon, 1 dose
		Treatment succes	Metronidazole		25 mg/pigeon, SC, 5 d
Frassen 1992	in vitro	stops motility	Dimetridazole		50	motility of trophozoites
	in vitro / experimental infection	stops motility	Ronidazole		4	motility of trophozoites
	in vitro	stops motility	Carnidazole		20	motility of trophozoites
	in vitro	stops motility	Metronidazole		50	motility of trophozoites
McKeon 1997	in vitro	MLC	Dimetridazole			30 to 50 µg/mL
	in vitro	MLC	Ronidazole			40 to 60 µg/mL
	in vitro	MLC	Metronidazole			40 to 70.5 µg/mL
Muñoz et al. 1998	in vitro	MLC	Dimetridazole	5.16667		MLC 1.9-7.8 ug/ml
	in vitro	MLC	Ronidazole	1.73333		MLC 0.9-1.9 ug/ml
	in vitro	MLC	Carnidazole	5.2		MLC 1.9-7.8 ug/ml
	Treatment of infected birds	MLC	Metronidazole	7.13333		MLC 1.9-7.8 ug/ml
	in vitro	MLC	Ornidazole	4.2		MLC 1.9-7.8 ug/ml
	in vivo	Treatment succes	Dimetridazole		0.18g/l, drinking water, 5 d
	in vivo	Treatment succes	Carnidazole		10 mg/pigeon, 1 dose
Duchatel & Vindenvogel, 1998	in vitro	MLC (CML)	Ronidazole	80	100-150 mg/l, 5-7 d, only clinical cases
Aydin 2000	Treatment of infected birds	Treatment succes	Carnidazole
		Treatment succes	Metronidazole
Kurtede 2007	Treatment of infected birds		Metronidazole
Zimre-Grabensteiner et al. 2011	in vitro	MLC	dimetridazole			2.0 ± 0.3 to 3.0 ± 0.7 μg/ml, 1 clone 83.3 ± 6.7
		MLC	Ronidazole			2.0 ± 0.6 to 6.7 ± 1.7 μg/ml, 1 clone 83.3 ± 6.7
		MLC	Metronidazole			2.0 ± 0.3 to 3.0 ± 0.7 μg/ml, 1 clone 103.3 ± 3.3 μg/ml
		MLC	Ornidazol			2.0 ± 0.6 to 6.7 ± 1.7 μg/ml, 1 clone 103.3 ± 3.3 μg/ml
Seddiek 2013	in vitro	MLC	Metronidazole			50, 25, & 12.5 μg/ml, at 24, 48, & 72 h post-treatment
	in vivo	Treatment succes	Metronidazole		50 mg/kg , 7 d, drinking water
Rouffaer ET AL. 2014	in vitro	MLC	Dimetridazole
		MLC	Ronidazole
		MLC	Carnidazole
		MLC	Metronidazole
		MLC	Tinidazole
Tabari 2021	Experimental infection		Metronidazole		25	0.31 ± 0.08	Trichomonacide
		MLC = MINIMUM LETHAL CONCENTRATION
		CMT = CONCENTRATION MINIMALE LETALE

## Sheet: MLC values (Resistance)
	Table S3. MLC table (resistance)
	STRAIN	HOST	MLC ( μg/ml)						REFERENCE
			dimetridazole	ronidazole	carnidazol	Ornidazol	Tinidazole	metronidazole
	Not named (n=6)	Budgerigar	30-50	40-60	--	--	--	40-50	McKeon et al., 1997
	HF26	Bonelli's eagle	7.8	1.9	7.8	5.8	--	7.8	Munoz et al., 1998
	79P	Rural pigeon	7.8	1.4	3.9	2.9	--	5.8
	P2	Urban Pigeon	3.9	1.9	3.9	3.9	--	7.8
	1FG	Racing pigeon	187.5	31.2	93.7	125	--	500
	Not named	pigeon	--	80	--	--	--		Duchatel & Vindenvogel, 1998
	Trichomonas gallinae/Budgerigar/ Austria/5895-C1/06	Budgerigar	2.5± 0.3	6.7± 1.7	--	6.7± 1.7	--	2±0.3	Zimre-Grabensteiner et al., 2011
	Trichomonas gallinae/Budgerigar/ Austria/15935-C3/06	Budgerigar	3.0± 0.7	2.7± 0.3	--	2.0± 0.6	--	2.7±0.3
	Trichomonas spp./Racing Pigeon/ Austria/ 231-C1/07	Racing pigeon	5.0± 0.0	5.0± 0.0	--	16.7± 1.7	--	8.8±1.3
	Trichomonas spp./Racing Pigeon/ Austria/ 231-C3/07	Racing pigeon	33.3± 3.3	65.0± 2.9	--	76.7± 3.3	--	28.3±1.7
	Trichomonas spp./Racing Pigeon/ Austria/ 7895-C2/06	Racing pigeon	36.7± 3.3	61.7± 1.7	--	73.3± 6.7	--	25.0±2.9
	Trichomonas gallinae/Racing Pigeon/ Austria/ 8855-C6/06	Racing pigeon	83.3± 6.7	83.3± 6.7	--	103.3± 3.3	--	103.3±3.3
	Not named	Pigeon	--	--	--	--	--	50 (24h); 25 (48 h); 12.5 (72 h)	Seddiek 2013
	Not named (n=15)	Wild pigeon	0.98-125	0.98-500	1.95-250	--	0.98-62.5	0.98-125	Rouffaer et al., 2014
	Not named (n=16)	Racing pigeon	1.95->500	1.95-500	3.9-500	--	1.95-250	1.95->500
	Not named (n=5)	Pigeon	--	--	--	--	--	50 (12h); 25 (24 h); 6.25 (36h); 1.5 (48h)	Tabari et al. 2021

## Sheet: Novel Treat. & Delivery systems
Table S4. Novel treatment and delivery systems
ARTICLE	MATERIAL	VEHICLE	LOADING EFFICIENCY	ENTRAPMENT EFFICIENCY	TYPE OF ASSAY	MEASURE	COMPOUND	CHARGED WITH DRUG	CHARGE	CONCENTRATION	DOSE in vivo	0 h	0.5 h	1 h	1.5 h	2 h	2.5 h	3 h	6 h	12 h	24 h	48 h	120 h	IN VIVO	IN VITRO	TYPE OF INFECTION	HEPATOTOXICITY	CYTOTOXICITY
Yunessnia et al., 2019		chitosan nanocapsules-tannic acid- cellulose nanofibrils	64.56%		Conting	GI (Growth Inhibition)	nanocarriers with metronidazole	Yes	Metronidazole	2 mg/mL		30	60	100	100	100	100	100						No	Yes	-	-	Possibly
							nanocarriers with metronidazole	Yes	Metronidazole	1 mg/mL		0	20	50	73	100	100	100						No	Yes	-	-	Possibly
							nanocarriers with metronidazole	Yes	Metronidazole	0.5 mg/mL		0	5	30	47	60	82	100						No	Yes	-	-	Possibly
							metronidazol (control)	CONTROL	-	50 μg/mL		0	0	0	7	15	25	37						No	Yes	-	-
							nanocarriers without metronidazole	No	-	2 mg/mL		0	40	55	67	75	80	85						No	Yes	-	-	Possibly
							nanocarriers without metronidazole	No	-	1 mg/mL		0	20	25	30	45	70	75						No	Yes	-	-	Possibly
							nanocarriers without metronidazole	No	-	0.5 mg/mL		0	0	0	10	25	45	60						No	Yes	-	-	Possibly
Tavassoli et al., 2012	Chitosan	None	-			% Mortality	chitosan		-	125 ppm		> 80						> 80	> 95					No	Yes	-	-
							chitosan		-	250 pmm		> 80						> 80	> 95					No	Yes	-	-
According to table (exact values not shown)							chitosan		-	500 ppm		> 80						> 80	> 95					No	Yes	-	-
							chitosan		-	1250 ppm		> 80						100	100					No	Yes	-	-
Yunessnia et al., 2019	Nanowhisker	whisker-like SBA-15 nanocrystals	-			GI (Growth Inhibition)	nanowhiskers with metonidazole	Yes	Metronidazole	2 mg/mL		0		5		90		100						No	Yes	-	-
							nanowhiskers with metonidazole	Yes	Metronidazole	1 mg/mL		0		0		60		100						No	Yes	-	-
							nanowhiskers with metonidazole	Yes	Metronidazole	0.5 mg/mL		0		0		50		100						No	Yes	-	-
							metronidazol (control)	CONTROL	-	50 μg/mL		0		0		15		37						No	Yes	-	-
							nanowhiskers without metonidazole	No	-	2 mg/mL		0		0		0		5						No	Yes	-	-
							nanowhiskers without metonidazole	No	-	1 mg/mL		0		0		0		0						No	Yes	-	-
							nanowhiskers without metonidazole	No	-	0.5 mg/mL		0		0		0		0						No	Yes	-	-
Tabari et al., 2021		Nanolactoferrin	0.55		Counting	Nº trophozoites x 10^4	Nanolactoferrin with metronidazole	Yes	Metronidazole	100 μg/mL										0	0	0		No	Yes	-	-
							Nanolactoferrin with metronidazole	Yes	Metronidazole	50 μg/mL										0.09	0	0		No	Yes	-	-
							Nanolactoferrin with metronidazole	Yes	Metronidazole	25 μg/mL										0.29	0	0		No	Yes	-	-
							Nanolactoferrin with metronidazole	Yes	Metronidazole	12.5 μg/mL										0.45	0	0		No	Yes	-	-
							Nanolactoferrin with metronidazole	Yes	Metronidazole	6.25 μg/mL										0.4	0.04	0		No	Yes	-	-
nano-MTZ LC50 24h 0.995 μg/mL							Nanolactoferrin with metronidazole	Yes	Metronidazole	3.152 μg/mL										0.49	0.33	0		No	Yes	-	-
LC90 24 h 4,23 μg/mL							Nanolactoferrin with metronidazole	Yes	Metronidazole	1.5 μg/mL										0.58	0.041	0		No	Yes	-	-
LC50 24 h 0.936 μg/mL							Nanolactoferrin with metronidazole	Yes	Metronidazole	0.78 μg/mL										0.75	0.52	0.16		No	Yes	-	-
MTZ LC90 24h: 6,64 μg/mL							Nanolactoferrin without metronidazole	No	-	100 μg/mL										0	0	0		No	Yes	-	-
							Nanolactoferrin without metronidazole	No	-	50 μg/mL										0	0	0		No	Yes	-	-
							Nanolactoferrin without metronidazole	No	-	25 μg/mL										0.01	0	0		No	Yes	-	-
							Nanolactoferrin without metronidazole	No	-	12.5 μg/mL										0.2	0.03	0		No	Yes	-	-
							Nanolactoferrin without metronidazole	No	-	6.25 μg/mL										0.4	0.17	0		No	Yes	-	-
							Nanolactoferrin without metronidazole	No	-	3.152 μg/mL										0.56	0.33	0		No	Yes	-	-
							Nanolactoferrin without metronidazole	No	-	1.5 μg/mL										0.58	0.31	0		No	Yes	-	-
							Nanolactoferrin without metronidazole	No	-	0.78 μg/mL										0.78	0.51	0.16		No	Yes	-	-
							Nanolactoferrin with metronidazole	Yes	-		50 mg/kg										> 0	0	0	Sí	No	Experimental	No
							Nanolactoferrin without metronidazole	No	-		50 mg/kg										> 0	> 0	0	Sí	No	Experimental	No
							CONTROL (saline)	CONTROL	-		0 mg/kg										> 0	> 0	> 0	Sí	No	Experimental	No
Rezaae et al 2019	zeolite Y nanoparticles with tannic acid	zeolite Y nanoparticles with tannic acid	NA	69.9%	Counting	GI (Growth Inhibition)	zeolite Y covered with tannic acid loaded with metronidazole	Yes	Metronidazole	2 mg/mL		0		0		72		100						No	Yes	-	-
							zeolite Y covered with tannic acid loaded with metronidazole	Yes	Metronidazole	1 mg/mL		0		0		25		100						No	Yes	-	-
							zeolite Y covered with tannic acid loaded with metronidazole	Yes	Metronidazole	0.5 mg/mL		0		0		15		85						No	Yes	-	-
							metronidazol (control)	CONTROL	-	50 μg/mL		0		0		0		37						No	Yes	-	-
							zeolite Y covered with tannic acid loaded without metronidazole	No	-	2 mg/mL		0		0		0		0						No	Yes	-	-
							zeolite Y covered with tannic acid loaded without metronidazole	No	-	1 mg/mL		0		0		0		0						No	Yes	-	-
							zeolite Y covered with tannic acid loaded without metronidazole	No	-	0.5 mg/mL		0		0		0		0						No	Yes	-	-
Lashkenari et al., 2020	zinc oxide (ZnO) nanoparticles and poly(rhodanine)-coated zinc oxide				Counting	GI (Growth Inhibition)	poly(rhodanine)-coated zinc oxide	Yes	rhodanine	10 mg/mL		0		65		100		100						No	Yes	-	-
							poly(rhodanine)-coated zinc oxide	Yes	rhodanine	5 mg/mL		0		40		70		100						No	Yes	-	-
							poly(rhodanine)-coated zinc oxide	Yes	rhodanine	2.5 mg/mL		0		30		50		100						No	Yes	-	-
							metronidazol (control)	CONTROL	-			0		0		15		37						No	Yes	-	-
							zinc oxide	No	-	10 mg/mL		0		100		100		100						No	Yes	-	-
							zinc oxide	No	-	5 mg/mL		0		85		100		100						No	Yes	-	-
							zinc oxide	No	-	2.5 mg/mL		0		75		100		100						No	Yes	-	-

## Sheet: Plant Natural products
Table S5. Plant natural products
ARTICLE	TYPE OF ASSAY	EFFICACY MEASURE	REFERENCE DRUG	PLANT SPECIES	TYPE OF EXTRACT	COMPOUNDS TESTED	MIC/LC50 24h (µg/ml)	MIC/LC50 24 h metronidazole (µg/ml)	MIC/LC50 48h (µg/ml)	MIC/LC50 48 h metronidazole (µg/ml)	CYTOTOXICITY (µg/ml) (TEST)	IN VIVO	ANALYSIS OF MAJOR COMPOUNDS	COMPOUNDS (%)
Malekifard et al 2021	Counting and motility	MIC	Metronidazole	Zingiber officinale (gengibre)	Alcoholic extract (ethanol)	NO	25	50	25 at 48h & 10 at 72h	25 at 48h & 10 at 72 h	NO	NO	YES	α-curumene (27,5), α-gigeberene (22,6), gingerol (19,7), ciclohexano (11,5), α-fernesene (8,8), cis-6-shagole (5,7), methyl2,5-octadecadiyonoate (4,5), cineole (2,1)
	Counting and motility	MIC	Metronidazole	Lavandula angustifolia	Alcoholic extract (ethanol)	NO	50	50	50 at 48 & 10 at 72h		NO	NO	YES	Linalool (26,2), Borneol (22,7), α-pinene (14,3), 1.8-cineol (11,5), ocymene (7,8), camphor (4,6), Linalyl acetate ((5,6)
Gbolade et al., 2008	Counting	LC50	Metronidazole	Dennettia tripetala	Essential Oil leaves	NO	0.13% v/v	1.02% v/v	0.11 % v/v	0.43 % v/v	NO	NO	YES	2-phenylnitroethane (76,1), linalool (17,8), trans-b-ocimene (1,3) etc
Adebajo et al., 2006	Counting	LC50	Metronidazole	Murraya koenigii (curry leaf tree)	Carbazole alkaloids y derivados químicos del extracto metanolico:	Mahanimbine	2.5	0.14	1.7	0.12	NO	YES (rats, acute, chronic,hematic parameters, organs...)	YES (in previous studies, Adebajo et al., 2004)
						Girinimbine	1.08		0.84
						Koenimbine	3.75		1.2
						Mahanimbinol	4		2.08
						Girinimbinol	1.2		1.02
						Mahanine	3.5		2.33
						Murrayanine	4.6		4
						5 derivados quimicos	0.6-3.9		0.6-3
Adebajo et al., 2004	Counting	LC50	Metronidazole	Murraya koenigii (curry leaf tree)	Methanolic extract leaves		34	0-1	34.5	0-1	YES, 61.5 (Brine shrimp letalithy). Employ Selective index	YES (albino mice)
					Methanolic extract stem		35		36		14.5
Adebajo et al., 2009	Counting	LC50 & LC90 at 24 & 48h	Metronidazole	Clausena lansium (fools curry leaf)	Dichloromethane extract		LC50: 19 & LC90: 242	LC50: 1.9 & LC90: 3.5 ug/ml	LC50: 7.8 & LC90: 185	LC50: 2 & LC90: 5	Only for diabetes (cells)	YES (hepatotoxicity rats)
	Counting		Metronidazole	Clausena lansium (fools curry leaf)	Methanolic extract leaves		LC50: 2 & LC90: 460	LC50: 1.9 & LC90: 3.5	LC50: 5 & LC90: 527.5
						Imperatorin	LC50:6 & LC90: 230	LC50: 1.9 & LC90: 3.5	LC50: 3 & LC90: 35
						Phellopterin	LC50: 15.2 & LC90: 155.9	LC50: 1.9 & LC90: 3.5	LC50: 60.4 & LC90: 254.8
						3-Formylcarbazole	LC50: 3.6 & LC90:243.9	LC50: 1.9 & LC90: 3.5	LC50: 9.7 & LC90: 414
						Chalepin	LC50: 22.4 & LC90: 236.2	LC50: 1.9 & LC90: 3.5	LC50: 30.5 & LC90: 257.4
Ibikunle et al., 2011	Counting	LC50 & LC90 at 24 & 48h	Metronidazole	Eugenia uniflora	Methanolic extract leaves		LC50: 61.7 & LC90: 386.84	LC50: 13.7 & LC90: 42.86	LC50: 55.15 & LC90: 302.93	LC50: 14.04 & LC90: 61.37	YES (hemaglutination assay)		NO
						Subfractions	LC50: 27.6 - 222.83 & LC90: 126.95 - 1274.49		LC50: 18.67 - 206.08 & LC90: 68.82 - 1010.4				NO
Adebajo et al., 2007	Counting	LC50 & LC90	Metronidazole	Murraya koenigii (curry leaf tree)	methanolic extracts of seeds		1.9	1.9	2	2	YES (hemaglutination assay, low title, low toxicity)	NO
					methanolic extracts of pericarpo		2		2.1
						Bergapten	4		2.1
						Imperatorin	6		3
						Isoimperatorin	2.1		2
						5-Methoxyimperatorin	15.2		60.4
						Heraclenin	11		2.4
						Byakangelicol	22		2.1
						Isogosferol	2		2
						8-geranylosypsoralen	22		2.7
						Indicolatone	2.1		4.3
						b-sitosterol	5.8		2.1		YES (hemaglutination assay)
Iwalewa et al., 2008	Counting and motility	MLC & LC50	Metronidazole	Harungana madagascariensis (Arbol de sangre de dragón)	Ethanolic extract stem bark	NO	LC50: 1000	1.87	187	1.56	NO	YES, for malaria in the same article
Seddiek et al., 2014	Counting and motility. In vivo counting	MLC	Metronidazole	Allium sativum (ajo)	aqueous water extract	NO	75 mg/ml	50	50 mg/ml at 48h & 50 mg/ml at 72h	25 at 48h & 12.5 at 72h	NO	SI (no toxic), pigeons	NO
												SI efficient and no toxic at 200mg/kg 5d
Tabari et al., 2017	Counting and motility. In vivo counting	MIC	Metronidazole	Peganum harmala	Alkaloid extract seeds		15	50			NO	YES (efficient in 3d at 25mg/kg, meetter than metronidazol at50 mg/pv)
						Harmine	30	50
						Harmaline	100	50
Youssefi et al., 2017	Counting and motility. In vivo counting	MIC	Metronidazole	Artemisia sieberi	Essential oil		10	20	10 at 48h & 5 at 72 h	20 at 48 & 10 at 72 h	NO	YES (EO more efficient than Metronidazole, half dose & 2 days less to eliminate trichomonads)	YES	α-tujona (31.5), β-Tujone (11.92), camphor (12.3), 1,8-cienole (10.09), camphene (8.72), others <2 (826 in total)
Baccega et al., 2021	Counting and motility. In vivo counting	LC50 & MIC	Metronidazole at 880 µg/ml	Cymbopogon flexuosus (lemon grass)	Essential oil		LC50: 220 / MIC: 528	Not determined. Only employ 880 µg/ml		Not determined. Only employ 880 µg/ml	NO	YES (Coturnix), no adverse effect	YES	EO: β-geranial (45.74), Z-citral (34-42) & geraniol (6.01)
					Nanoemulsion		LC50: 110 / MIC: 418
Badparva et al., 2016	Counting	% mortality	Metronidazole	Quercus persica	80% methanol extract		2.5 mg/ml 100% mortality	1.25 mg/ml at 2h 100% moratality			NO	NO	NO
				Allium sativum	80% methanol extract		Not effective
				Artemisia annua	80% methanol extract		5 mg/ml 4h 100% mortality
				Myrtus commuis	80% methanol extract		5 mg/ml 18h 100% mortality
				Rosmarinus officinalis	80% methanol extract		5 mg/ml 3 h 100% mortality
				Zataria multiflora	80% methanol extract		5 mg/ml 24 h 100% mortality
Tabari et al., 2018	Counting and motility. In vivo counting	MIC	Metronidazole	Pelargoneum roseum	Essential oil		MIC: 20	MIC 10	MIC: 10 at 48h & 5 at 72h	MIC: 5 at 48h & 2.5 at 72h	NO	YES (50 mg/kg MTZ 4d y EO pr 5 d 100% mortalidad), a25mg/kg ninguno resolvio	NO	β-citronellol (28.96), geraniol (18.53), linalool (5.72), iso-menthone (4.22), citronellyl acetate (3.51), others <3 (total: 26)
Nikpay et al., 2018	Counting	Growth inhibition	Metronidazole	Pulicaria disenteryca (flea-bane, tormento de las pulgas)	Methanolic extract aerial parts		6.25 mg/ml, 100% mortality in 6 h	100 µg/ml one dose at 0, 1, 3 & 6 hours. Reaches 76.33% mortality in 6 h			NO	NO	NO
				Lycopus europaeus (Gypsywort o hierba gitana)	Methanolic extract aerial parts		28.37 mg/ml 100% mortality in 6 h
Bailen et al., 2022	MTT (metabolic activity)	LC50	Metronidazole	Santolina chamaecyparisus	Essential oil		LC50: 394.3	1			YES (VERO CELLS) >100 Not significant	NO	YES
				Ditrichia graveolens	Essential oil		259.7-261	1			>100 Not significant
				Lavandula lanata	Essential oil		731.7	1			>100 Not significant
				Lavandula luisieri	Essential oil		103.4-455.2	1			>100 Not significant
				Lavandula angustifolia	Essential oil		600.4-823.4	1			>100 Not significant
				Lavandula x intermedia "Abrial"	Essential oil		406.8-452.7	1			>100 Not significant
				Lavandula x intermedia "Super"	Essential oil		321.2-583.7	1			>100 Not significant
				Lavandula mallete	Essential oil		373.9-702.1	1			>100 Not significant
				Origanum virens	Essential oil		175.4-197.9	1			>100 Not significant
				Origanum majorana	Essential oil		139.8-158.8	1			>100 Not significant
				Rosmarinus officinalis	Essential oil		256.6-328.1	1			>100 Not significant
				Satureja montana	Essential oil		141.4-321.3	1			>100 Not significant
				Mentha suaveolens	Essential oil		303-419.1	1			>100 Not significant
				Salvia officinalis	Essential oil		139.06-420.4	1			>100 Not significant
				Salvia hibrida	Essential oil		134.6-239.9	1			>100 Not significant
				Salvia sclarea	Essential oil		117.4-712.3	1			>100 Not significant
				Thymus vulgaris	Essential oil		166-193.3	1			>100 Not significant
				Thymus zygis	Essential oil		133.1-274.5	1			>100 Not significant
						1,8 cineole	>100	1			>100 Not significant
						Linalool	>100	1			>100 Not significant
						Thymol	38.4	1			>100 Not significant
						Carvacrol	>100	1			>100 Not significant
						Linalyl acetate	32.2	1			>100 Not significant
						ϒ-terpinene	43.8	1			>100 Not significant
						p-cymene	59.7	1			>100 Not significant
						α-terpineol	>100	1			>100 Not significant
						Caryophillene oxide	100	1			>100 Not significant
						α-pinene	44.2	1			88.9
						β-pinene	29.6	1			88.2
						Camphor	>100	1			>100 Not significant
						Borneol	>100	1			>100 Not significant
						D-fenchone	61.9	1			>100 Not significant
						β-caryophyllene	86.1	1			60.8
						α and β-thujone	17.3	1			>100 Not significant
						4-terpineol	41.5	1			>100 Not significant
						Camphene	24	1			74.8
Yazdani et al 2022	Counting	LC50	Metronidazole			Carvacrol	0.39	2.17			YES (fibroblasts), slight cytotoxicity, IC50 not determined, but higher than therapeutic dose	NO
						Nanocarvacrol	0.27	2.17			slight cytotoxicity, IC50 not determined, but higher than therapeutic dose
LC50 = IC50
